# Supplementary material for: Molecular attributes and apoptosis-inducing activities of a putative serine protease isolated from Tiger Milk mushroom (Lignosus rhinocerus) sclerotium against breast cancer cells in vitro
Source: PeerJ. 2018 Jun 5;6:e4940. doi: 10.7717/peerj.4940 (PMC5993024; doi:10.7717/peerj.4940)
Supplement: Supplemental Information 1 [file peerj-06-4940-s001.zip]

Archive with 7 entries (6 files):
- Raw data_2/
- Raw data_2/Actin.png
- Raw data_2/Bax.png
- Raw data_2/Bcl-2.png
- Raw data_2/BID.png
- Raw data_2/FACS_exported analysis.docx
- Raw data_2/Protein marker lane on PVDF membrane stained with Coomassie blue with loaded samples.JPG
